# Supplementary material for: Effects of Collagenase Preconditioning on Partially Incised Rat Tendon Treated with Light-Emitting Diodes and Platelet-Rich Plasma
Source: Biomedicines. 2025 May 16;13(5):1214. doi: 10.3390/biomedicines13051214 (PMC12109192; doi:10.3390/biomedicines13051214)
Supplement: Supplementary file 1 [file biomedicines-13-01214-s001.zip]

Archive with 3 entries (3 files):
- File S1_Normality and Homogeneity Results Tables 1&2.pdf
- File S2_Overall model and Independant Factors Two-Way ANOVA results.pdf
- File S3_ GraphPad Prism Files and Figures.zip
